# Supplementary material for: Roof Shape Classification from LiDAR and Satellite Image Data Fusion Using Supervised Learning
Source: Sensors (Basel). 2018 Nov 15;18(11):3960. doi: 10.3390/s18113960 (PMC6264004; doi:10.3390/s18113960)
Supplement: Supplementary File 1 [file sensors-18-03960-s001.zip]

Archive with 9,631 entries (9,601 files):
- sensors-377629-supplementary/annarbor/
- sensors-377629-supplementary/annarbor/complex/
- sensors-377629-supplementary/annarbor/complex/154202605.jpg
- sensors-377629-supplementary/annarbor/complex/154202605.png
- sensors-377629-supplementary/annarbor/complex/154202623.jpg
- sensors-377629-supplementary/annarbor/complex/154202623.png
- sensors-377629-supplementary/annarbor/complex/154202627.jpg
- sensors-377629-supplementary/annarbor/complex/154202627.png
- sensors-377629-supplementary/annarbor/complex/154202689.jpg
- sensors-377629-supplementary/annarbor/complex/154202689.png
- sensors-377629-supplementary/annarbor/complex/382245085.png
- sensors-377629-supplementary/annarbor/complex/384454221.jpg
- sensors-377629-supplementary/annarbor/complex/384454221.png
- sensors-377629-supplementary/annarbor/complex/412459961.jpg
- sensors-377629-supplementary/annarbor/complex/412459961.png
- sensors-377629-supplementary/annarbor/complex/453839878.jpg
- sensors-377629-supplementary/annarbor/complex/453839878.png
- sensors-377629-supplementary/annarbor/complex/454522854.png
- sensors-377629-supplementary/annarbor/complex/471191924.jpg
- sensors-377629-supplementary/annarbor/complex/471191924.png
- sensors-377629-supplementary/annarbor/complex/473398703.jpg
- sensors-377629-supplementary/annarbor/complex/480677946.jpg
- sensors-377629-supplementary/annarbor/complex/480677946.png
- sensors-377629-supplementary/annarbor/complex/482763995.png
- sensors-377629-supplementary/annarbor/complex/484730958.jpg
- sensors-377629-supplementary/annarbor/complex/485025731.png
- sensors-377629-supplementary/annarbor/complex/485228253.jpg
- sensors-377629-supplementary/annarbor/complex/485228253.png
- sensors-377629-supplementary/annarbor/complex/485429900.png
- sensors-377629-supplementary/annarbor/complex/488960360.jpg
- sensors-377629-supplementary/annarbor/complex/490229136.jpg
- sensors-377629-supplementary/annarbor/complex/493526512.jpg
- sensors-377629-supplementary/annarbor/complex/493526512.png
- sensors-377629-supplementary/annarbor/complex/493774999.png
- sensors-377629-supplementary/annarbor/complex/493775000.png
- sensors-377629-supplementary/annarbor/complex/493775001.png
- sensors-377629-supplementary/annarbor/complex/499566752.jpg
- sensors-377629-supplementary/annarbor/complex/499566752.png
- sensors-377629-supplementary/annarbor/complex/502788286.png
- sensors-377629-supplementary/annarbor/complex/502788297.jpg
- sensors-377629-supplementary/annarbor/complex/502971279.png
- sensors-377629-supplementary/annarbor/complex/503081138.jpg
- sensors-377629-supplementary/annarbor/complex/504476154.png
- sensors-377629-supplementary/annarbor/complex/519258369.jpg
- sensors-377629-supplementary/annarbor/complex/519258369.png
- sensors-377629-supplementary/annarbor/complex/562286287.png
- sensors-377629-supplementary/annarbor/complex/591254004.png
- sensors-377629-supplementary/annarbor/complex/612462707.jpg
- sensors-377629-supplementary/annarbor/complex/612462707.png
- sensors-377629-supplementary/annarbor/complex_flat/
- sensors-377629-supplementary/annarbor/complex_flat/154202638.jpg
- sensors-377629-supplementary/annarbor/complex_flat/154202638.png
- sensors-377629-supplementary/annarbor/complex_flat/154202639.jpg
- sensors-377629-supplementary/annarbor/complex_flat/154202639.png
- sensors-377629-supplementary/annarbor/complex_flat/154202641.jpg
- sensors-377629-supplementary/annarbor/complex_flat/154202641.png
- sensors-377629-supplementary/annarbor/complex_flat/154203617.jpg
- sensors-377629-supplementary/annarbor/complex_flat/154203617.png
- sensors-377629-supplementary/annarbor/complex_flat/256667358.jpg
- sensors-377629-supplementary/annarbor/complex_flat/256667358.png
- sensors-377629-supplementary/annarbor/complex_flat/271052070.jpg
- sensors-377629-supplementary/annarbor/complex_flat/271052070.png
- sensors-377629-supplementary/annarbor/complex_flat/299946731.jpg
- sensors-377629-supplementary/annarbor/complex_flat/299946731.png
- sensors-377629-supplementary/annarbor/complex_flat/299946733.jpg
- sensors-377629-supplementary/annarbor/complex_flat/299946733.png
- sensors-377629-supplementary/annarbor/complex_flat/300676081.jpg
- sensors-377629-supplementary/annarbor/complex_flat/300676081.png
- sensors-377629-supplementary/annarbor/complex_flat/302138919.jpg
- sensors-377629-supplementary/annarbor/complex_flat/302138919.png
- sensors-377629-supplementary/annarbor/complex_flat/302181016.jpg
- sensors-377629-supplementary/annarbor/complex_flat/302181016.png
- sensors-377629-supplementary/annarbor/complex_flat/303632984.jpg
- sensors-377629-supplementary/annarbor/complex_flat/303632984.png
- sensors-377629-supplementary/annarbor/complex_flat/366476391.jpg
- sensors-377629-supplementary/annarbor/complex_flat/366476391.png
- sensors-377629-supplementary/annarbor/complex_flat/366476392.jpg
- sensors-377629-supplementary/annarbor/complex_flat/366476392.png
- sensors-377629-supplementary/annarbor/complex_flat/377804674.jpg
- sensors-377629-supplementary/annarbor/complex_flat/377804674.png
- sensors-377629-supplementary/annarbor/complex_flat/382245085.jpg
- sensors-377629-supplementary/annarbor/complex_flat/384454216.jpg
- sensors-377629-supplementary/annarbor/complex_flat/384454216.png
- sensors-377629-supplementary/annarbor/complex_flat/384454218.jpg
- sensors-377629-supplementary/annarbor/complex_flat/384454218.png
- sensors-377629-supplementary/annarbor/complex_flat/384455072.jpg
- sensors-377629-supplementary/annarbor/complex_flat/384455072.png
- sensors-377629-supplementary/annarbor/complex_flat/419321069.jpg
- sensors-377629-supplementary/annarbor/complex_flat/419321069.png
- sensors-377629-supplementary/annarbor/complex_flat/443277789.jpg
- sensors-377629-supplementary/annarbor/complex_flat/443277789.png
- sensors-377629-supplementary/annarbor/complex_flat/453538407.jpg
- sensors-377629-supplementary/annarbor/complex_flat/453538407.png
- sensors-377629-supplementary/annarbor/complex_flat/453538408.jpg
- sensors-377629-supplementary/annarbor/complex_flat/453538408.png
- sensors-377629-supplementary/annarbor/complex_flat/453674971.jpg
- sensors-377629-supplementary/annarbor/complex_flat/453674971.png
- sensors-377629-supplementary/annarbor/complex_flat/457363252.jpg
- sensors-377629-supplementary/annarbor/complex_flat/457363252.png
- sensors-377629-supplementary/annarbor/complex_flat/457363259.jpg
- sensors-377629-supplementary/annarbor/complex_flat/457363259.png
- sensors-377629-supplementary/annarbor/complex_flat/458822675.jpg
- sensors-377629-supplementary/annarbor/complex_flat/458822675.png
- sensors-377629-supplementary/annarbor/complex_flat/467844846.jpg
- sensors-377629-supplementary/annarbor/complex_flat/467844846.png
- sensors-377629-supplementary/annarbor/complex_flat/474868753.jpg
- sensors-377629-supplementary/annarbor/complex_flat/474868753.png
- sensors-377629-supplementary/annarbor/complex_flat/488132674.jpg
- sensors-377629-supplementary/annarbor/complex_flat/488132674.png
- sensors-377629-supplementary/annarbor/complex_flat/493526519.jpg
- sensors-377629-supplementary/annarbor/complex_flat/493526519.png
- sensors-377629-supplementary/annarbor/complex_flat/493526520.jpg
- sensors-377629-supplementary/annarbor/complex_flat/493526520.png
- sensors-377629-supplementary/annarbor/complex_flat/499566248.jpg
- sensors-377629-supplementary/annarbor/complex_flat/499566248.png
- sensors-377629-supplementary/annarbor/complex_flat/502971264.jpg
- sensors-377629-supplementary/annarbor/complex_flat/502971264.png
- sensors-377629-supplementary/annarbor/complex_flat/512092372.jpg
- sensors-377629-supplementary/annarbor/complex_flat/512092372.png
- sensors-377629-supplementary/annarbor/complex_flat/562286287.jpg
- sensors-377629-supplementary/annarbor/complex_flat/99883671.jpg
- sensors-377629-supplementary/annarbor/complex_flat/99883671.png
- sensors-377629-supplementary/annarbor/confused/
- sensors-377629-supplementary/annarbor/flat/
- sensors-377629-supplementary/annarbor/flat/154202674.jpg
- sensors-377629-supplementary/annarbor/flat/154202674.png
- sensors-377629-supplementary/annarbor/flat/154232140.jpg
- sensors-377629-supplementary/annarbor/flat/154232140.png
- sensors-377629-supplementary/annarbor/flat/256667241.jpg
- sensors-377629-supplementary/annarbor/flat/256667241.png
- sensors-377629-supplementary/annarbor/flat/256667297.jpg
- sensors-377629-supplementary/annarbor/flat/256667297.png
- sensors-377629-supplementary/annarbor/flat/302431407.jpg
- sensors-377629-supplementary/annarbor/flat/302431407.png
- sensors-377629-supplementary/annarbor/flat/333581755.jpg
- sensors-377629-supplementary/annarbor/flat/333581755.png
- sensors-377629-supplementary/annarbor/flat/442860969.jpg
- sensors-377629-supplementary/annarbor/flat/442860969.png
- sensors-377629-supplementary/annarbor/flat/442860982.jpg
- sensors-377629-supplementary/annarbor/flat/442860982.png
- sensors-377629-supplementary/annarbor/flat/442861010.jpg
- sensors-377629-supplementary/annarbor/flat/442861010.png
- sensors-377629-supplementary/annarbor/flat/442861011.jpg
- sensors-377629-supplementary/annarbor/flat/442861011.png
- sensors-377629-supplementary/annarbor/flat/442866611.jpg
- sensors-377629-supplementary/annarbor/flat/442866611.png
- sensors-377629-supplementary/annarbor/flat/453674959.jpg
- sensors-377629-supplementary/annarbor/flat/453674959.png
- sensors-377629-supplementary/annarbor/flat/457363243.jpg
- sensors-377629-supplementary/annarbor/flat/457363243.png
- sensors-377629-supplementary/annarbor/flat/458824133.jpg
- sensors-377629-supplementary/annarbor/flat/458824133.png
- sensors-377629-supplementary/annarbor/flat/459948088.jpg
- sensors-377629-supplementary/annarbor/flat/459948088.png
- sensors-377629-supplementary/annarbor/flat/460002075.jpg
- sensors-377629-supplementary/annarbor/flat/460002075.png
- sensors-377629-supplementary/annarbor/flat/471191917.jpg
- sensors-377629-supplementary/annarbor/flat/471191917.png
- sensors-377629-supplementary/annarbor/flat/474868755.jpg
- sensors-377629-supplementary/annarbor/flat/474868755.png
- sensors-377629-supplementary/annarbor/flat/474868756.jpg
- sensors-377629-supplementary/annarbor/flat/474868756.png
- sensors-377629-supplementary/annarbor/flat/488132670.jpg
- sensors-377629-supplementary/annarbor/flat/488132670.png
- sensors-377629-supplementary/annarbor/flat/488580464.jpg
- sensors-377629-supplementary/annarbor/flat/488580464.png
- sensors-377629-supplementary/annarbor/flat/493526528.jpg
- sensors-377629-supplementary/annarbor/flat/493526528.png
- sensors-377629-supplementary/annarbor/flat/493774993.jpg
- sensors-377629-supplementary/annarbor/flat/493774993.png
- sensors-377629-supplementary/annarbor/flat/560591414.jpg
- sensors-377629-supplementary/annarbor/flat/560591414.png
- sensors-377629-supplementary/annarbor/gabled/
- sensors-377629-supplementary/annarbor/gabled/128634894.jpg
- sensors-377629-supplementary/annarbor/gabled/128634894.png
- sensors-377629-supplementary/annarbor/gabled/154203693.jpg
- sensors-377629-supplementary/annarbor/gabled/154203693.png
- sensors-377629-supplementary/annarbor/gabled/154203713.jpg
- sensors-377629-supplementary/annarbor/gabled/154203713.png
- sensors-377629-supplementary/annarbor/gabled/154232133.jpg
- sensors-377629-supplementary/annarbor/gabled/154232133.png
- sensors-377629-supplementary/annarbor/gabled/256667497.jpg
- sensors-377629-supplementary/annarbor/gabled/256667497.png
- sensors-377629-supplementary/annarbor/gabled/256668146.jpg
- sensors-377629-supplementary/annarbor/gabled/256668146.png
- sensors-377629-supplementary/annarbor/gabled/313630826.jpg
- sensors-377629-supplementary/annarbor/gabled/313630826.png
- sensors-377629-supplementary/annarbor/gabled/384454222.jpg
- sensors-377629-supplementary/annarbor/gabled/384454222.png
- sensors-377629-supplementary/annarbor/gabled/384455074.jpg
- sensors-377629-supplementary/annarbor/gabled/384455074.png
- sensors-377629-supplementary/annarbor/gabled/384455075.jpg
- sensors-377629-supplementary/annarbor/gabled/384455075.png
- sensors-377629-supplementary/annarbor/gabled/384455076.jpg
- sensors-377629-supplementary/annarbor/gabled/384455076.png
- sensors-377629-supplementary/annarbor/gabled/437310051.jpg
- sensors-377629-supplementary/annarbor/gabled/437310051.png
- sensors-377629-supplementary/annarbor/gabled/442861015.jpg
- sensors-377629-supplementary/annarbor/gabled/442861015.png
- sensors-377629-supplementary/annarbor/gabled/442864450.jpg
- sensors-377629-supplementary/annarbor/gabled/442864450.png
- sensors-377629-supplementary/annarbor/gabled/442866608.jpg
- sensors-377629-supplementary/annarbor/gabled/442866608.png
- sensors-377629-supplementary/annarbor/gabled/443277818.jpg
- sensors-377629-supplementary/annarbor/gabled/443277818.png
- sensors-377629-supplementary/annarbor/gabled/447333378.jpg
- sensors-377629-supplementary/annarbor/gabled/447333378.png
- sensors-377629-supplementary/annarbor/gabled/448585002.jpg
- sensors-377629-supplementary/annarbor/gabled/448585002.png
- sensors-377629-supplementary/annarbor/gabled/453839877.jpg
- sensors-377629-supplementary/annarbor/gabled/453839877.png
- sensors-377629-supplementary/annarbor/gabled/454522859.jpg
- sensors-377629-supplementary/annarbor/gabled/454522859.png
- sensors-377629-supplementary/annarbor/gabled/457363241.jpg
- sensors-377629-supplementary/annarbor/gabled/457363241.png
- sensors-377629-supplementary/annarbor/gabled/457365184.jpg
- sensors-377629-supplementary/annarbor/gabled/457365184.png
- sensors-377629-supplementary/annarbor/gabled/458822671.jpg
- sensors-377629-supplementary/annarbor/gabled/458822671.png
- sensors-377629-supplementary/annarbor/gabled/460625829.jpg
- sensors-377629-supplementary/annarbor/gabled/460625829.png
- sensors-377629-supplementary/annarbor/gabled/460625836.jpg
- sensors-377629-supplementary/annarbor/gabled/460625836.png
- sensors-377629-supplementary/annarbor/gabled/468944451.jpg
- sensors-377629-supplementary/annarbor/gabled/468944451.png
- sensors-377629-supplementary/annarbor/gabled/468944462.jpg
- sensors-377629-supplementary/annarbor/gabled/468944462.png
- sensors-377629-supplementary/annarbor/gabled/468944465.jpg
- sensors-377629-supplementary/annarbor/gabled/468944465.png
- sensors-377629-supplementary/annarbor/gabled/471191894.jpg
- sensors-377629-supplementary/annarbor/gabled/471191894.png
- sensors-377629-supplementary/annarbor/gabled/473398700.jpg
- sensors-377629-supplementary/annarbor/gabled/473398700.png
- sensors-377629-supplementary/annarbor/gabled/473398703.png
- sensors-377629-supplementary/annarbor/gabled/473398704.jpg
- sensors-377629-supplementary/annarbor/gabled/473398704.png
- sensors-377629-supplementary/annarbor/gabled/473398710.jpg
- sensors-377629-supplementary/annarbor/gabled/473398710.png
- sensors-377629-supplementary/annarbor/gabled/473414086.jpg
- sensors-377629-supplementary/annarbor/gabled/473414086.png
- sensors-377629-supplementary/annarbor/gabled/473414095.jpg
- sensors-377629-supplementary/annarbor/gabled/473414095.png
- sensors-377629-supplementary/annarbor/gabled/474868747.jpg
- sensors-377629-supplementary/annarbor/gabled/474868747.png
- sensors-377629-supplementary/annarbor/gabled/474868748.jpg
- sensors-377629-supplementary/annarbor/gabled/474868748.png
- sensors-377629-supplementary/annarbor/gabled/480677942.jpg
- sensors-377629-supplementary/annarbor/gabled/480677942.png
- sensors-377629-supplementary/annarbor/gabled/480677945.jpg
- sensors-377629-supplementary/annarbor/gabled/480677945.png
- sensors-377629-supplementary/annarbor/gabled/480677948.jpg
- sensors-377629-supplementary/annarbor/gabled/480677948.png
- sensors-377629-supplementary/annarbor/gabled/482763990.jpg
- sensors-377629-supplementary/annarbor/gabled/482763990.png
- sensors-377629-supplementary/annarbor/gabled/482763995.jpg
- sensors-377629-supplementary/annarbor/gabled/484728309.jpg
- sensors-377629-supplementary/annarbor/gabled/484728309.png
- sensors-377629-supplementary/annarbor/gabled/484728313.jpg
- sensors-377629-supplementary/annarbor/gabled/484728313.png
- sensors-377629-supplementary/annarbor/gabled/484730958.png
- sensors-377629-supplementary/annarbor/gabled/484830826.jpg
- sensors-377629-supplementary/annarbor/gabled/484830826.png
- sensors-377629-supplementary/annarbor/gabled/485025731.jpg
- sensors-377629-supplementary/annarbor/gabled/485228242.jpg
- sensors-377629-supplementary/annarbor/gabled/485228242.png
- sensors-377629-supplementary/annarbor/gabled/485429900.jpg
- sensors-377629-supplementary/annarbor/gabled/486238610.jpg
- sensors-377629-supplementary/annarbor/gabled/486238610.png
- sensors-377629-supplementary/annarbor/gabled/488960360.png
- sensors-377629-supplementary/annarbor/gabled/490220963.jpg
- sensors-377629-supplementary/annarbor/gabled/490220963.png
- sensors-377629-supplementary/annarbor/gabled/490229136.png
- sensors-377629-supplementary/annarbor/gabled/493366317.jpg
- sensors-377629-supplementary/annarbor/gabled/493366317.png
- sensors-377629-supplementary/annarbor/gabled/493366319.jpg
- sensors-377629-supplementary/annarbor/gabled/493366319.png
- sensors-377629-supplementary/annarbor/gabled/493526504.jpg
- sensors-377629-supplementary/annarbor/gabled/493526504.png
- sensors-377629-supplementary/annarbor/gabled/493775000.jpg
- sensors-377629-supplementary/annarbor/gabled/493775001.jpg
- sensors-377629-supplementary/annarbor/gabled/495090805.jpg
- sensors-377629-supplementary/annarbor/gabled/495090805.png
- sensors-377629-supplementary/annarbor/gabled/499658352.jpg
- sensors-377629-supplementary/annarbor/gabled/499658352.png
- sensors-377629-supplementary/annarbor/gabled/499658365.jpg
- sensors-377629-supplementary/annarbor/gabled/499658365.png
- sensors-377629-supplementary/annarbor/gabled/499890376.jpg
- sensors-377629-supplementary/annarbor/gabled/499890376.png
- sensors-377629-supplementary/annarbor/gabled/500163136.jpg
- sensors-377629-supplementary/annarbor/gabled/500163136.png
- sensors-377629-supplementary/annarbor/gabled/500443512.jpg
- sensors-377629-supplementary/annarbor/gabled/500443512.png
- sensors-377629-supplementary/annarbor/gabled/500443514.jpg
- sensors-377629-supplementary/annarbor/gabled/500443514.png
- sensors-377629-supplementary/annarbor/gabled/500443515.jpg
- sensors-377629-supplementary/annarbor/gabled/500443515.png
- sensors-377629-supplementary/annarbor/gabled/501089097.jpg
- sensors-377629-supplementary/annarbor/gabled/501089097.png
- sensors-377629-supplementary/annarbor/gabled/501849603.jpg
- sensors-377629-supplementary/annarbor/gabled/501849603.png
[truncated: 9,331 more entries]
